# Supplementary material for: Herbivory and misidentification of target habitat constrain region-wide restoration success of spekboom (Portulacaria afra) in South African subtropical succulent thicket
Source: PeerJ. 2021 Aug 11;9:e11944. doi: 10.7717/peerj.11944 (PMC8364318; doi:10.7717/peerj.11944)
Supplement: Supplemental Information 4 — The files df173.RData and df83.RData refer to the two separate datasets analyzed in the article and analyzed by the accompanying code file (code.R) to provide the results, tables (Table 1) and graphs (Figs. 5–10) presented in the article. [file peerj-09-11944-s004.gz]

Archive with 4 entries (3 files):
- rawDataCode
- rawDataCode/code.R
- rawDataCode/df173.RData
- rawDataCode/df83.RData
