# Supplementary material for: Herbivory and misidentification of target habitat constrain region-wide restoration success of spekboom (Portulacaria afra) in South African subtropical succulent thicket
Source: PeerJ. 2021 Aug 11;9:e11944. doi: 10.7717/peerj.11944 (PMC8364318; doi:10.7717/peerj.11944)
Supplement: Supplemental Information 4 — The files df173.RData and df83.RData refer to the two separate datasets analyzed in the article and analyzed by the accompanying code file (code.R) to provide the results, tables (Table 1) and graphs (Figs. 5–10) presented in the article. [file peerj-09-11944-s004.gz › rawDataCode/code.R]

load(file = "df173.RData") ## load the data frame with 173 plots
load(file= "df83.RData") ## load the data frame with 83 plots
require(tidyverse)
# Make a table with the summary details reported in the manuscript
## 173 plots:
all <- df173 %>%
    summarize(meanpcAlive = mean(pcAlive, na.rm=TRUE),
              medpcAlive = median(pcAlive, na.rm = TRUE),
              minpcAlive = min(pcAlive, na.rm=TRUE),
              maxpcAlive = max(pcAlive, na.rm = TRUE),
              meanABCsr = mean(Ctha,na.rm=TRUE),
              medABCsr = median(Ctha, na.rm=TRUE),
              minABCsr = min(Ctha,na.rm=TRUE),
              maxABCsr = max(Ctha, na.rm=TRUE))
              
spekst <-  df173 %>%
    filter(habitat%in%c("Spek")) %>%
    summarize(meanpcAlive = mean(pcAlive, na.rm=TRUE),
              medpcAlive = median(pcAlive, na.rm = TRUE),
              minpcAlive = min(pcAlive, na.rm=TRUE),
              maxpcAlive = max(pcAlive, na.rm = TRUE),
              meanABCsr = mean(Ctha,na.rm=TRUE),
              medABCsr = median(Ctha, na.rm=TRUE),
              minABCsr = min(Ctha,na.rm=TRUE),
              maxABCsr = max(Ctha, na.rm=TRUE))

etspekst <-  df173 %>%
    filter(habitat%in%c("EtSpek")) %>%
    summarize(meanpcAlive = mean(pcAlive, na.rm=TRUE),
              medpcAlive = median(pcAlive, na.rm = TRUE),
              minpcAlive = min(pcAlive, na.rm=TRUE),
              maxpcAlive = max(pcAlive, na.rm = TRUE),
              meanABCsr = mean(Ctha,na.rm=TRUE),
              medABCsr = median(Ctha, na.rm=TRUE),
              minABCsr = min(Ctha,na.rm=TRUE),
              maxABCsr = max(Ctha, na.rm=TRUE))

speketspekst <-  df173 %>%
    filter(habitat%in%c("Spek","EtSpek")) %>%
   summarize(meanpcAlive = mean(pcAlive, na.rm=TRUE),
              medpcAlive = median(pcAlive, na.rm = TRUE),
              minpcAlive = min(pcAlive, na.rm=TRUE),
              maxpcAlive = max(pcAlive, na.rm = TRUE),
              meanABCsr = mean(Ctha,na.rm=TRUE),
              medABCsr = median(Ctha, na.rm=TRUE),
              minABCsr = min(Ctha,na.rm=TRUE),
              maxABCsr = max(Ctha, na.rm=TRUE))

nospekst <- df173 %>%
    filter(habitat%in%c("noSpek")) %>%
    summarize(meanpcAlive = mean(pcAlive, na.rm=TRUE),
              medpcAlive = median(pcAlive, na.rm = TRUE),
              minpcAlive = min(pcAlive, na.rm=TRUE),
              maxpcAlive = max(pcAlive, na.rm = TRUE),
              meanABCsr = mean(Ctha,na.rm=TRUE),
              medABCsr = median(Ctha, na.rm=TRUE),
              minABCsr = min(Ctha,na.rm=TRUE),
              maxABCsr = max(Ctha, na.rm=TRUE))

Stepspek <-  df173 %>%
    filter(STEPvt%in%c("Spek")) %>%
    summarize(meanpcAlive = mean(pcAlive, na.rm=TRUE),
              medpcAlive = median(pcAlive, na.rm = TRUE),
              minpcAlive = min(pcAlive, na.rm=TRUE),
              maxpcAlive = max(pcAlive, na.rm = TRUE),
              meanABCsr = mean(Ctha,na.rm=TRUE),
              medABCsr = median(Ctha, na.rm=TRUE),
              minABCsr = min(Ctha,na.rm=TRUE),
              maxABCsr = max(Ctha, na.rm=TRUE))

Stepnospek <-  df173 %>%
    filter(STEPvt%in%c("noSpek")) %>%
    summarize(meanpcAlive = mean(pcAlive, na.rm=TRUE),
              medpcAlive = median(pcAlive, na.rm = TRUE),
              minpcAlive = min(pcAlive, na.rm=TRUE),
              maxpcAlive = max(pcAlive, na.rm = TRUE),
              meanABCsr = mean(Ctha,na.rm=TRUE),
              medABCsr = median(Ctha, na.rm=TRUE),
              minABCsr = min(Ctha,na.rm=TRUE),
              maxABCsr = max(Ctha, na.rm=TRUE))

Stepmosaic <-  df173 %>%
    filter(STEPvt%in%c("Mosaic")) %>%
    summarize(meanpcAlive = mean(pcAlive, na.rm=TRUE),
              medpcAlive = median(pcAlive, na.rm = TRUE),
              minpcAlive = min(pcAlive, na.rm=TRUE),
              maxpcAlive = max(pcAlive, na.rm = TRUE),
              meanABCsr = mean(Ctha,na.rm=TRUE),
              medABCsr = median(Ctha, na.rm=TRUE),
              minABCsr = min(Ctha,na.rm=TRUE),
              maxABCsr = max(Ctha, na.rm=TRUE))

noStepmosaic <-  df173 %>%
    filter(STEPvt%in%c("noSpek", "Mosaic")) %>%
    summarize(meanpcAlive = mean(pcAlive, na.rm=TRUE),
              medpcAlive = median(pcAlive, na.rm = TRUE),
              minpcAlive = min(pcAlive, na.rm=TRUE),
              maxpcAlive = max(pcAlive, na.rm = TRUE),
              meanABCsr = mean(Ctha,na.rm=TRUE),
              medABCsr = median(Ctha, na.rm=TRUE),
              minABCsr = min(Ctha,na.rm=TRUE),
              maxABCsr = max(Ctha, na.rm=TRUE))

browse1 <-  df173 %>%
    filter(browse%in%c(1)) %>%
    summarize(meanpcAlive = mean(pcAlive, na.rm=TRUE),
              medpcAlive = median(pcAlive, na.rm = TRUE),
              minpcAlive = min(pcAlive, na.rm=TRUE),
              maxpcAlive = max(pcAlive, na.rm = TRUE),
              meanABCsr = mean(Ctha,na.rm=TRUE),
              medABCsr = median(Ctha, na.rm=TRUE),
              minABCsr = min(Ctha,na.rm=TRUE),
              maxABCsr = max(Ctha, na.rm=TRUE))

browse2 <-  df173 %>%
    filter(browse%in%c(2)) %>%
    summarize(meanpcAlive = mean(pcAlive, na.rm=TRUE),
              medpcAlive = median(pcAlive, na.rm = TRUE),
              minpcAlive = min(pcAlive, na.rm=TRUE),
              maxpcAlive = max(pcAlive, na.rm = TRUE),
              meanABCsr = mean(Ctha,na.rm=TRUE),
              medABCsr = median(Ctha, na.rm=TRUE),
              minABCsr = min(Ctha,na.rm=TRUE),
              maxABCsr = max(Ctha, na.rm=TRUE))

browse3 <-  df173 %>%
    filter(browse%in%c(3)) %>%
    summarize(meanpcAlive = mean(pcAlive, na.rm=TRUE),
              medpcAlive = median(pcAlive, na.rm = TRUE),
              minpcAlive = min(pcAlive, na.rm=TRUE),
              maxpcAlive = max(pcAlive, na.rm = TRUE),
              meanABCsr = mean(Ctha,na.rm=TRUE),
              medABCsr = median(Ctha, na.rm=TRUE),
              minABCsr = min(Ctha,na.rm=TRUE),
              maxABCsr = max(Ctha, na.rm=TRUE))

browse4 <-  df173 %>%
    filter(browse%in%c(4)) %>%
    summarize(meanpcAlive = mean(pcAlive, na.rm=TRUE),
              medpcAlive = median(pcAlive, na.rm = TRUE),
              minpcAlive = min(pcAlive, na.rm=TRUE),
              maxpcAlive = max(pcAlive, na.rm = TRUE),
              meanABCsr = mean(Ctha,na.rm=TRUE),
              medABCsr = median(Ctha, na.rm=TRUE),
              minABCsr = min(Ctha,na.rm=TRUE),
              maxABCsr = max(Ctha, na.rm=TRUE))

browseleq3 <-  df173 %>%
    filter(browse<=3) %>%
    summarize(meanpcAlive = mean(pcAlive, na.rm=TRUE),
              medpcAlive = median(pcAlive, na.rm = TRUE),
              minpcAlive = min(pcAlive, na.rm=TRUE),
              maxpcAlive = max(pcAlive, na.rm = TRUE),
              meanABCsr = mean(Ctha,na.rm=TRUE),
              medABCsr = median(Ctha, na.rm=TRUE),
              minABCsr = min(Ctha,na.rm=TRUE),
              maxABCsr = max(Ctha, na.rm=TRUE))

stts <- rbind.data.frame(all, spekst, etspekst, speketspekst, nospekst,
                         Stepspek, noStepmosaic, Stepmosaic, Stepnospek,
                         browse1, browse2, browse3, browse4, browseleq3)
stts173 <- cbind.data.frame("set" = c("all", "spekst", "etspekst",
                                   "speketspekst", "nospekst",
                                   "Stepspek", "noStepmosaic",
                                   "Stepmosaic", "Stepnospek",
                                   "browse1", "browse2", "browse3",
                                   "browse4", "browseleq3"),
                         stts)

rownames(stts173) <- stts173$set

## 83 plots

all <-  df83 %>%
    summarize(meanpcAlive = mean(pcAlive, na.rm=TRUE),
              medpcAlive = median(pcAlive, na.rm = TRUE),
              minpcAlive = min(pcAlive, na.rm=TRUE),
              maxpcAlive = max(pcAlive, na.rm = TRUE),
              meanABCsr = mean(Ctha,na.rm=TRUE),
              medABCsr = median(Ctha, na.rm=TRUE),
              minABCsr = min(Ctha,na.rm=TRUE),
              maxABCsr = max(Ctha, na.rm=TRUE))
              
spekst <-  df83 %>%
    filter(habitat%in%c("Spek")) %>%
    summarize(meanpcAlive = mean(pcAlive, na.rm=TRUE),
              medpcAlive = median(pcAlive, na.rm = TRUE),
              minpcAlive = min(pcAlive, na.rm=TRUE),
              maxpcAlive = max(pcAlive, na.rm = TRUE),
              meanABCsr = mean(Ctha,na.rm=TRUE),
              medABCsr = median(Ctha, na.rm=TRUE),
              minABCsr = min(Ctha,na.rm=TRUE),
              maxABCsr = max(Ctha, na.rm=TRUE))

etspekst <-  df83 %>%
    filter(habitat%in%c("EtSpek")) %>%
    summarize(meanpcAlive = mean(pcAlive, na.rm=TRUE),
              medpcAlive = median(pcAlive, na.rm = TRUE),
              minpcAlive = min(pcAlive, na.rm=TRUE),
              maxpcAlive = max(pcAlive, na.rm = TRUE),
              meanABCsr = mean(Ctha,na.rm=TRUE),
              medABCsr = median(Ctha, na.rm=TRUE),
              minABCsr = min(Ctha,na.rm=TRUE),
              maxABCsr = max(Ctha, na.rm=TRUE))

speketspekst <-  df83 %>%
    filter(habitat%in%c("Spek","EtSpek")) %>%
   summarize(meanpcAlive = mean(pcAlive, na.rm=TRUE),
              medpcAlive = median(pcAlive, na.rm = TRUE),
              minpcAlive = min(pcAlive, na.rm=TRUE),
              maxpcAlive = max(pcAlive, na.rm = TRUE),
              meanABCsr = mean(Ctha,na.rm=TRUE),
              medABCsr = median(Ctha, na.rm=TRUE),
              minABCsr = min(Ctha,na.rm=TRUE),
              maxABCsr = max(Ctha, na.rm=TRUE))

nospekst <- df83 %>%
    filter(habitat%in%c("noSpek")) %>%
    summarize(meanpcAlive = mean(pcAlive, na.rm=TRUE),
              medpcAlive = median(pcAlive, na.rm = TRUE),
              minpcAlive = min(pcAlive, na.rm=TRUE),
              maxpcAlive = max(pcAlive, na.rm = TRUE),
              meanABCsr = mean(Ctha,na.rm=TRUE),
              medABCsr = median(Ctha, na.rm=TRUE),
              minABCsr = min(Ctha,na.rm=TRUE),
              maxABCsr = max(Ctha, na.rm=TRUE))

Stepspek <-  df83 %>%
    filter(STEPvt%in%c("Spek")) %>%
    summarize(meanpcAlive = mean(pcAlive, na.rm=TRUE),
              medpcAlive = median(pcAlive, na.rm = TRUE),
              minpcAlive = min(pcAlive, na.rm=TRUE),
              maxpcAlive = max(pcAlive, na.rm = TRUE),
              meanABCsr = mean(Ctha,na.rm=TRUE),
              medABCsr = median(Ctha, na.rm=TRUE),
              minABCsr = min(Ctha,na.rm=TRUE),
              maxABCsr = max(Ctha, na.rm=TRUE))

Stepnospek <-  df83 %>%
    filter(STEPvt%in%c("noSpek")) %>%
    summarize(meanpcAlive = mean(pcAlive, na.rm=TRUE),
              medpcAlive = median(pcAlive, na.rm = TRUE),
              minpcAlive = min(pcAlive, na.rm=TRUE),
              maxpcAlive = max(pcAlive, na.rm = TRUE),
              meanABCsr = mean(Ctha,na.rm=TRUE),
              medABCsr = median(Ctha, na.rm=TRUE),
              minABCsr = min(Ctha,na.rm=TRUE),
              maxABCsr = max(Ctha, na.rm=TRUE))

Stepmosaic <-  df83 %>%
    filter(STEPvt%in%c("Mosaic")) %>%
    summarize(meanpcAlive = mean(pcAlive, na.rm=TRUE),
              medpcAlive = median(pcAlive, na.rm = TRUE),
              minpcAlive = min(pcAlive, na.rm=TRUE),
              maxpcAlive = max(pcAlive, na.rm = TRUE),
              meanABCsr = mean(Ctha,na.rm=TRUE),
              medABCsr = median(Ctha, na.rm=TRUE),
              minABCsr = min(Ctha,na.rm=TRUE),
              maxABCsr = max(Ctha, na.rm=TRUE))

noStepmosaic <-  df83 %>%
    filter(STEPvt%in%c("noSpek", "Mosaic")) %>%
    summarize(meanpcAlive = mean(pcAlive, na.rm=TRUE),
              medpcAlive = median(pcAlive, na.rm = TRUE),
              minpcAlive = min(pcAlive, na.rm=TRUE),
              maxpcAlive = max(pcAlive, na.rm = TRUE),
              meanABCsr = mean(Ctha,na.rm=TRUE),
              medABCsr = median(Ctha, na.rm=TRUE),
              minABCsr = min(Ctha,na.rm=TRUE),
              maxABCsr = max(Ctha, na.rm=TRUE))

browse1 <-  df83 %>%
    filter(browse%in%c(1)) %>%
    summarize(meanpcAlive = mean(pcAlive, na.rm=TRUE),
              medpcAlive = median(pcAlive, na.rm = TRUE),
              minpcAlive = min(pcAlive, na.rm=TRUE),
              maxpcAlive = max(pcAlive, na.rm = TRUE),
              meanABCsr = mean(Ctha,na.rm=TRUE),
              medABCsr = median(Ctha, na.rm=TRUE),
              minABCsr = min(Ctha,na.rm=TRUE),
              maxABCsr = max(Ctha, na.rm=TRUE))

browse2 <-  df83 %>%
    filter(browse%in%c(2)) %>%
    summarize(meanpcAlive = mean(pcAlive, na.rm=TRUE),
              medpcAlive = median(pcAlive, na.rm = TRUE),
              minpcAlive = min(pcAlive, na.rm=TRUE),
              maxpcAlive = max(pcAlive, na.rm = TRUE),
              meanABCsr = mean(Ctha,na.rm=TRUE),
              medABCsr = median(Ctha, na.rm=TRUE),
              minABCsr = min(Ctha,na.rm=TRUE),
              maxABCsr = max(Ctha, na.rm=TRUE))

browse3 <-  df83 %>%
    filter(browse%in%c(3)) %>%
    summarize(meanpcAlive = mean(pcAlive, na.rm=TRUE),
              medpcAlive = median(pcAlive, na.rm = TRUE),
              minpcAlive = min(pcAlive, na.rm=TRUE),
              maxpcAlive = max(pcAlive, na.rm = TRUE),
              meanABCsr = mean(Ctha,na.rm=TRUE),
              medABCsr = median(Ctha, na.rm=TRUE),
              minABCsr = min(Ctha,na.rm=TRUE),
              maxABCsr = max(Ctha, na.rm=TRUE))

browse4 <-  df83 %>%
    filter(browse%in%c(4)) %>%
    summarize(meanpcAlive = mean(pcAlive, na.rm=TRUE),
              medpcAlive = median(pcAlive, na.rm = TRUE),
              minpcAlive = min(pcAlive, na.rm=TRUE),
              maxpcAlive = max(pcAlive, na.rm = TRUE),
              meanABCsr = mean(Ctha,na.rm=TRUE),
              medABCsr = median(Ctha, na.rm=TRUE),
              minABCsr = min(Ctha,na.rm=TRUE),
              maxABCsr = max(Ctha, na.rm=TRUE))

browseleq3 <-  df83 %>%
    filter(browse<=3) %>%
    summarize(meanpcAlive = mean(pcAlive, na.rm=TRUE),
              medpcAlive = median(pcAlive, na.rm = TRUE),
              minpcAlive = min(pcAlive, na.rm=TRUE),
              maxpcAlive = max(pcAlive, na.rm = TRUE),
              meanABCsr = mean(Ctha,na.rm=TRUE),
              medABCsr = median(Ctha, na.rm=TRUE),
              minABCsr = min(Ctha,na.rm=TRUE),
              maxABCsr = max(Ctha, na.rm=TRUE))

stts <- rbind.data.frame(all, spekst, etspekst, speketspekst, nospekst,
                         Stepspek, noStepmosaic, Stepmosaic, Stepnospek,
                         browse1, browse2, browse3, browse4, browseleq3)
stts83 <- cbind.data.frame("set" = c("all", "spekst", "etspekst",
                                   "speketspekst", "nospekst",
                                   "Stepspek", "noStepmosaic",
                                   "Stepmosaic", "Stepnospek",
                                   "browse1", "browse2", "browse3",
                                   "browse4", "browseleq3"),
                         stts)
rownames(stts83) <- stts83$set
## View
View(stts173) ## View the summary statistics table: 173 plots
View(stts83) ## View the summary statistics table: 83 plots

## define model names 173 plots
mods173 <- c("rfA_n173_a1", "rfC_n173_a1","rfA_n173_a07",
          "rfC_n173_a07","rfA_n173_a0", "rfC_n173_a0")

## RuleFit models for 173 plots
## Load library 
require(pre)  
set.seed(42)
rfA_n173_a1 <- pre(pcAlive ~ ., data = df173[,c(-1, -21)], alpha = 1)
rfC_n173_a1 <-  pre(Ctha ~ ., data = df173[,c(-1, -20)], alpha = 1)
rfA_n173_a07 <- pre(pcAlive ~ ., data = df173[,c(-1, -21)], alpha = 0.7)
rfC_n173_a07 <-  pre(Ctha ~ ., data = df173[,c(-1, -20)], alpha = 0.7)
rfA_n173_a0 <- pre(pcAlive ~ ., data = df173[,c(-1, -21)], alpha = 0)
rfC_n173_a0 <-  pre(Ctha ~ ., data = df173[,c(-1, -20)], alpha = 0)

## Save the models
saveWithName = function(var.name, obj){
   assign(var.name, obj)
  save(list=var.name, file=sprintf("%s.RData", var.name))
}
lapply(mods173, function(x) saveWithName(x, get(x)))

## Load the models
## for(i in mods173){load(file=paste(i,"RData", sep = "."))}
    
## Variable importance for each model
imps173 <- lapply(mods173, function(x) {
    importance(get(x), standardize = TRUE, round = 4L)
})
names(imps173) <- mods173
imps173[["rfA_n173_a07"]]  ## Figure 5 (left panel)
imps173[["rfC_n173_a07"]]  ## Figure 5 (right panel)
 
## RuleFit models for 83 plots
mods83 <- c("rfA_n83_a1", "rfC_n83_a1","rfA_n83_a07",
          "rfC_n83_a07","rfA_n83_a0", "rfC_n83_a0")
##
set.seed(42)
rfA_n83_a1 <- pre(pcAlive ~ ., data = df83[,c(-1,-60)], alpha = 1)
rfC_n83_a1 <-  pre(Ctha ~ ., data = df83[,c(-1,-59)], alpha = 1)
rfA_n83_a07 <- pre(pcAlive ~ ., data = df83[,c(-1,-60)], alpha = 0.7)
rfC_n83_a07 <-  pre(Ctha ~ ., data = df83[,c(-1,-59)], alpha = 0.7)
rfA_n83_a0 <- pre(pcAlive ~ ., data = df83[,c(-1,-60)], alpha = 0)
rfC_n83_a0 <-  pre(Ctha ~ ., data = df83[,c(-1,-59)], alpha = 0)

## Save the models
lapply(mods83, function(x) saveWithName(x, get(x)))
## Load the models
##for(i in mods83){load(file=paste(i,"RData", sep = "."))}

## variable importance for each model
imps83 <- lapply(mods83, function(x) {
    importance(get(x), standardize = TRUE, round = 4L)
})
names(imps83) <- mods83
imps83[["rfA_n83_a07"]] ## Figure 8 (left panel)
imps83[["rfC_n83_a07"]] ## Figure 8 (right panel)

## get model statistics function (Table 1)
getstats <- function(model,data){
pred <- predict(get(model))
obs <-get(model)[["data"]][,1]
mae <- mean(abs(obs - pred))
rmse <- sqrt(mean((obs - pred)^2))
rmse.n <- rmse/sd(obs)
sd.n <- sd(pred)/sd(obs)
r2 <- 1-rmse.n^2
cvPRE <- try(cvpre(get(model)))
cv.acc <- t(cbind.data.frame(unlist(cvPRE$accuracy)))
stats <- cbind.data.frame("nplot" = length(unique(na.omit(data)[,"plot"])),
                          "nvar" = ncol(get(model)$data) -1,
                          "nrow" = nrow(get(model)$data),
                          "MAE" = mae, "RMSE" = rmse,
                          "RMSE.n" = rmse.n,
                          "sd.n" = sd.n,
                          r2 = 1-rmse.n^2, cv.acc)
rownames(stats) <- model
stats
}

## apply model statistics function (Table 1)
statstab173 <- {}
for(i in 1:length(mods173)){
    statstab173[[i]] <- getstats(mods173[i],df173)
}

n173statstab <- do.call("rbind",statstab173)

## Save View Load 
##save(n173statstab, file="n173statstabB.RData")
##View(n173statstab)
##load(file="n173statstabB.RData")

## define model names 83 plots (Table 1)

statstab83 <- {}
for(i in 1:length(mods83)){
    statstab83[[i]] <- getstats(mods83[i], df83)
}
n83statstab <- do.call("rbind",statstab83)

## Save View Load
##save(n83statstab, file="n83statstabB.RData")
##load(file="n83statstabB.RData")
##View(n83statstab)

## Make a combined model statistics table: (Table 1)
statstb <- rbind.data.frame(n173statstab,n83statstab)
statstb$model <- rownames(statstb)
statstb <- statstb[order(statstb$model, statstb$nplot),]
statstbl <- statstb[,c(ncol(statstb), 1:(ncol(statstb)-1))]
names(statstbl)[c(9:13)] <- c("r2","cv.MSE", "cv.MSE.se",
                              "cv.MAE", "cv.MAE.se")
predict <- c(rep("pcAlive", 6), rep("ABCsrt",6))
statstbl <- cbind.data.frame(statstbl[, 1], predict, statstbl[,c(2:13)])
statstbl$penalty <- c(rep(c(0,0.7,1), 2))
statstbl <- statstbl[,c(1, 15, 2:14)]
names(statstbl)[1:6] <- c("model", "pen", "resp",
                          "nplot", "nvar", "n")
statstbl <- statstbl[order(statstbl$model),]

## Format the table
for(i in c(7:10)) {statstbl[,i] <- formatC(statstbl[,i],
                                           digits = 2, format = "f")}
for(i in c(12:15)) {statstbl[,i] <- formatC(statstbl[,i],
                                            digits = 2, format = "e")}
statstbl[,11] <- formatC(statstbl[,11], digits = 2)
## View and Save the table
View(statstbl)
save(statstbl, file = "statstbl.RData")

## Plot decision trees (Figures 6, 7, 9 and 10)
png("Atreesn173B.png", width = 23, height = 14, units = "in", res = 300, type="cairo")
plot(rfA_n173_a07, nterms = 9, plot.dim = c(3,3), standardize = TRUE)
dev.off()
##
png("Ctreesn173B.png", width = 23, height = 14, units = "in", res = 300, type="cairo")
plot(rfC_n173_a07, nterms = 9, plot.dim = c(3,3), standardize = TRUE)
dev.off()
##
png("Atreesn83B.png", width = 23, height = 14, units = "in", res = 300, type="cairo")
plot(rfA_n83_a07, nterms = 9, plot.dim = c(3,3), standardize = TRUE)
dev.off()
##
png("Ctreesn83B.png",width = 23, height = 14, units = "in", res = 300, type="cairo")
plot(rfC_n83_a07, nterms = 9, plot.dim = c(3,3), standardize = TRUE)
dev.off()
